# Supplementary material for: Runs of homozygosity in Sable Island feral horses reveal the genomic consequences of inbreeding and divergence from domestic breeds
Source: BMC Genomics. 2022 Jul 12;23:501. doi: 10.1186/s12864-022-08729-9 (PMC9275264; doi:10.1186/s12864-022-08729-9)
Supplement: Supplementary file 1 — Additional file 1. Excel spreadsheet containing a table too wide for A4. Mean per-chromosome ROH-based inbreeding coefficients (FROH) by horse population. Average inbreeding coefficients derived by dividing the length of each chromosome present within ROH by the total length of the corresponding chromosome for individuals from 33 domestic horse breeds and Sable Island feral horses. [file 12864_2022_8729_MOESM1_ESM.xlsx]

## Sheet: Sheet1
Population (n)	ECA1	ECA2	ECA3	ECA4	ECA5	ECA6	ECA7	ECA8	ECA9	ECA10	ECA11	ECA12	ECA13	ECA14	ECA15	ECA16	ECA17	ECA18	ECA19	ECA20	ECA21	ECA22	ECA23	ECA24	ECA25	ECA26	ECA27	ECA28	ECA29	ECA30	ECA31
Sable Island (212)	0.277169	0.276251	0.332521	0.262298	0.283431	0.303746	0.309272	0.273785	0.263494	0.269832	0.271765	0.210674	0.275655	0.320231	0.264518	0.277505	0.299626	0.350296	0.28438	0.353781	0.240923	0.319924	0.38828	0.242111	0.277805	0.27916	0.288714	0.320763	0.265723	0.249934	0.320759
Akhal Teke (19)	0.168179	0.0940545	0.122424	0.133353	0.101888	0.0919404	0.117656	0.158293	0.0886125	0.146844	0.139641	0.165483	0.195067	0.13816	0.13123	0.114759	0.112523	0.142498	0.19903	0.13179	0.118701	0.140994	0.127513	0.136847	0.156698	0.079647	0.163447	0.120884	0.197396	0.144328	0.111342
Andalusian (18)	0.191819	0.186824	0.145187	0.213869	0.16902	0.188098	0.148878	0.178255	0.195238	0.197425	0.175965	0.185102	0.1731	0.15805	0.153319	0.14255	0.163085	0.174624	0.235546	0.10039	0.246602	0.242144	0.164879	0.145803	0.233446	0.259629	0.123453	0.196525	0.129143	0.227195	0.191956
Arabian (24)	0.134332	0.170402	0.23441	0.147041	0.196163	0.158485	0.188398	0.192717	0.17479	0.161227	0.174128	0.147997	0.209614	0.207958	0.229081	0.190756	0.127294	0.18939	0.192941	0.113111	0.151277	0.14755	0.213438	0.145433	0.130076	0.158201	0.187408	0.183256	0.186585	0.207833	0.226885
Belgian (30)	0.151744	0.13242	0.13802	0.118757	0.168536	0.152701	0.154414	0.12377	0.153111	0.106987	0.191439	0.102831	0.114445	0.158667	0.118386	0.125403	0.133298	0.150905	0.114083	0.148045	0.13763	0.148076	0.116641	0.100045	0.153861	0.127914	0.162944	0.179039	0.137683	0.128429	0.126983
Clydesdale (24)	0.266484	0.342716	0.305943	0.26205	0.309346	0.35632	0.309888	0.354243	0.308054	0.283056	0.369639	0.257546	0.242096	0.323827	0.321559	0.236228	0.250081	0.200886	0.321785	0.245222	0.332257	0.229506	0.229722	0.220728	0.35821	0.290389	0.244268	0.293314	0.295982	0.227564	0.222985
Caspian (14)	0.0566343	0.0408584	0.0980886	0.0674032	0.126375	0.0727599	0.0402286	0.027873	0.103666	0.086034	0.0803712	0.162353	0.120837	0.128652	0.0373946	0.0599985	0.0465876	0.0573018	0.046419	0.0769393	0.0635535	0.173163	0.132881	0.154125	0.0926352	0.0665217	0.0987832	0.100299	0.160528	0.0934911	0.182611
Exmoor (24)	0.225586	0.287444	0.247548	0.276203	0.195197	0.279482	0.296218	0.240857	0.213006	0.22973	0.275933	0.232921	0.275718	0.245519	0.247816	0.304433	0.197274	0.29842	0.246598	0.228692	0.254608	0.343141	0.374152	0.204229	0.311616	0.315658	0.331268	0.246696	0.266315	0.291943	0.303468
Fell Pony (21)	0.0804355	0.127752	0.124273	0.141316	0.123234	0.132587	0.155768	0.17872	0.104469	0.170871	0.131424	0.107452	0.166804	0.146942	0.159926	0.121031	0.240422	0.146623	0.138702	0.143865	0.154596	0.176866	0.155566	0.184328	0.18911	0.190737	0.0959508	0.253612	0.229817	0.223224	0.252823
Finnhorse (27)	0.0654972	0.0629049	0.0806453	0.074121	0.0668734	0.0823647	0.0752392	0.062498	0.0630193	0.0619615	0.0973204	0.128974	0.0798401	0.0523927	0.0804984	0.107461	0.0903901	0.0811464	0.135632	0.0897904	0.0911063	0.0705656	0.160453	0.0676655	0.0899184	0.134115	0.074373	0.087543	0.198336	0.100556	0.148831
Franches-Montagnes (19)	0.126786	0.100965	0.116158	0.149056	0.119502	0.143612	0.16333	0.173981	0.139199	0.191475	0.141624	0.139927	0.190925	0.117332	0.185457	0.117578	0.111798	0.0964492	0.105703	0.126058	0.220109	0.16566	0.176776	0.112385	0.136661	0.159462	0.217686	0.12571	0.144692	0.184275	0.167216
French Trotter (17)	0.155422	0.235424	0.106931	0.183234	0.147371	0.19912	0.214561	0.17123	0.140949	0.161764	0.128123	0.156772	0.210365	0.140942	0.135136	0.142051	0.158812	0.111013	0.168362	0.172928	0.145943	0.162417	0.29031	0.173415	0.221411	0.211964	0.121515	0.201672	0.162904	0.259698	0.207856
Hanoverian (15)	0.12313	0.104628	0.0971312	0.134105	0.148298	0.122937	0.10675	0.115712	0.0895298	0.0774486	0.223699	0.166342	0.19358	0.09548	0.0811782	0.0837441	0.128524	0.136051	0.103359	0.122929	0.108848	0.14356	0.123894	0.0961138	0.171072	0.112576	0.137239	0.11911	0.0651883	0.0982274	0.163381
Icelandic (25)	0.101339	0.13753	0.0943217	0.121541	0.096858	0.094677	0.109644	0.107093	0.0747473	0.134903	0.156782	0.0910703	0.136094	0.0815327	0.112392	0.0865312	0.0984081	0.114489	0.0916471	0.0871987	0.104848	0.093904	0.180968	0.0971869	0.11301	0.087589	0.102345	0.107978	0.0992129	0.204477	0.0858501
Miniature (25)	0.118027	0.0952213	0.104341	0.107937	0.0955316	0.0578028	0.123821	0.105136	0.109935	0.107281	0.169686	0.159705	0.0704895	0.0880007	0.0853534	0.0816968	0.0882495	0.105762	0.134069	0.13345	0.146235	0.124112	0.0905765	0.108812	0.10472	0.101986	0.113705	0.101808	0.163622	0.172108	0.267531
Mangalara Paulista (14)	0.0308557	0.222075	0.26477	0.252805	0.349318	0.27324	0.418206	0.313674	0.204685	0.205642	0.258697	0.210036	0.300278	0.232547	0.216076	0.224173	0.310582	0.307454	0.321705	0.254052	0.316802	0.14681	0.241785	0.235534	0.281375	0.378878	0.235559	0.261795	0.368027	0.258929	0.181431
Mongolian (19)	0.13	0.0395338	0.0458016	0.0513281	0.0455841	0.0289359	0.0532268	0.0301836	0.0561735	0.0353768	0.0555413	NA	0.0464653	0.053414	0.0359196	0.0389468	0.0514162	0.0507634	0.0370593	0.0468374	0.0403343	0.0337403	0.0353323	0.0505784	0.0872716	0.0631441	0.0372777	0.0525507	0.0621662	0.0848158	0.0687806
Morgan (43)	0.264265	0.108148	0.135498	0.175801	0.137083	0.129086	0.160308	0.131195	0.160926	0.146981	0.157284	0.153273	0.183611	0.145457	0.152334	0.148863	0.162699	0.150657	0.149292	0.182107	0.220994	0.139079	0.185871	0.149079	0.124274	0.157027	0.153384	0.20338	0.135974	0.227948	0.196733
New Forest Pony (15)	0.0533957	0.0759968	0.0748263	0.0398788	0.0846427	0.0547396	0.0361318	0.0700476	0.0692163	0.0752433	0.0629591	0.0559802	0.0761354	0.0724559	0.0885177	0.056942	0.0959772	0.0667682	0.0488262	0.0699087	0.0562531	0.124424	0.0923984	0.0781678	0.0770346	0.116147	0.134247	0.114727	0.0513374	0.161446	0.126621
Norwegian Fjord (21)	0.144048	0.205165	0.110483	0.158074	0.145239	0.132984	0.146838	0.178591	0.144243	0.172879	0.17163	0.196095	0.121953	0.159648	0.169138	0.132081	0.163014	0.165813	0.145335	0.140518	0.252038	0.162204	0.163127	0.261169	0.191344	0.17129	0.15826	0.168824	0.191632	0.248431	0.177385
North Swedish Horse (19)	0.182178	0.133557	0.251002	0.127028	0.118006	0.108663	0.136685	0.133415	0.133875	0.238019	0.262408	0.207276	0.155446	0.150123	0.18293	0.141406	0.12503	0.157047	0.123598	0.113872	0.149489	0.14441	0.141787	0.175249	0.111925	0.175821	0.210031	0.14478	0.186151	0.222622	0.149718
Percheron (20)	0.0921763	0.0944558	0.0864508	0.109787	0.128843	0.0956257	0.103791	0.0968615	0.130176	0.197362	0.123189	0.0793652	0.119929	0.120661	0.115265	0.104032	0.0963168	0.0783452	0.0991141	0.0913375	0.0936458	0.156469	0.111531	0.145058	0.163149	0.12597	0.0865629	0.111504	0.113147	0.140604	0.129309
Peruvian Paso (21)	0.0772449	0.079755	0.071083	0.119541	0.123849	0.13352	0.122763	0.0721148	0.0822354	0.123829	0.0953405	0.100776	0.154761	0.0923276	0.085044	0.126803	0.100331	0.0795299	0.0873006	0.141585	0.120487	0.0912611	0.153371	0.159781	0.095346	0.106219	0.207793	0.169138	0.152402	0.169769	0.122641
Puerto Rican Paso Fino (20)	0.124822	0.179029	0.119708	0.126259	0.102841	0.147025	0.123766	0.13856	0.155865	0.108767	0.228344	0.145178	0.146239	0.170395	0.120505	0.120022	0.151604	0.157292	0.158283	0.16303	0.19865	0.257022	0.128214	0.151797	0.166623	0.125709	0.304355	0.192324	0.173828	0.17602	0.210618
Paint (25)	0.100844	0.0945015	0.102371	0.144278	0.105529	0.0933819	0.10407	0.0615865	0.0974539	0.0878274	0.115319	0.0829891	0.133828	0.124764	0.0937711	0.0635035	0.0766635	0.185133	0.0753026	0.110711	0.110413	0.100004	0.0885429	0.121179	0.110559	0.100819	0.132902	0.0863482	0.104384	0.0989632	0.16711
Quarter Horse (40)	0.108514	0.11558	0.121259	0.113072	0.113921	0.10429	0.110385	0.0938394	0.139764	0.0979541	0.12134	0.155599	0.115404	0.112843	0.100315	0.093374	0.110501	0.144384	0.116839	0.103286	0.122186	0.113313	0.129413	0.135314	0.150074	0.165631	0.114125	0.158222	0.149749	0.146215	0.195263
Saddlebred (25)	0.162809	0.168185	0.177628	0.185494	0.1399	0.11787	0.11726	0.140334	0.195883	0.167524	0.150233	0.149071	0.114997	0.170382	0.156277	0.170577	0.100705	0.166437	0.141767	0.131871	0.192096	0.105467	0.116172	0.153572	0.20243	0.165102	0.205927	0.175592	0.17727	0.192839	0.152398
Shetland (27)	0.231116	0.156039	0.194535	0.206002	0.175243	0.204506	0.175938	0.199986	0.206546	0.229106	0.241552	0.149872	0.151081	0.249291	0.191742	0.129025	0.163445	0.251448	0.195876	0.197239	0.201502	0.186627	0.185368	0.198214	0.279671	0.124841	0.154883	0.183357	0.179648	0.214326	0.212307
Shire (22)	0.187484	0.227905	0.167082	0.187143	0.172945	0.205786	0.234877	0.257872	0.145895	0.179165	0.255799	0.2018	0.184898	0.184315	0.150613	0.140438	0.210254	0.136877	0.148469	0.17414	0.150704	0.153407	0.174984	0.159147	0.163738	0.120693	0.199709	0.189184	0.147757	0.156804	0.117612
Standardbred (25)	0.176226	0.17249	0.20805	0.228448	0.19365	0.106884	0.238417	0.219687	0.195506	0.165471	0.158678	0.194723	0.235134	0.228875	0.215372	0.180647	0.154135	0.195702	0.235404	0.152281	0.220523	0.198628	0.267604	0.223975	0.13435	0.137378	0.182719	0.224778	0.205034	0.283029	0.23807
Swiss Warmblood (14)	0.143749	0.130881	0.111035	0.119243	0.0970269	0.0953701	0.150695	0.115416	0.136495	0.0663757	0.136434	0.10951	0.117431	0.123742	0.0799936	0.0981157	0.119558	0.113863	0.0973713	0.092563	0.139302	0.151122	0.217707	0.137598	0.145053	0.123471	0.102364	0.110751	0.130138	0.142408	0.168254
Thoroughbred (Europe) (19)	0.249679	0.208846	0.222101	0.287856	0.194974	0.206016	0.229313	0.176907	0.233556	0.211819	0.244892	0.12981	0.164999	0.252252	0.193083	0.213461	0.301149	0.2716	0.221565	0.205054	0.232679	0.215788	0.200527	0.170844	0.218896	0.169768	0.207848	0.202022	0.249423	0.186161	0.274327
Thoroughbred (US) (17)	0.276717	0.190852	0.163788	0.257942	0.242253	0.233595	0.205626	0.210335	0.234006	0.177339	0.262897	0.172979	0.184343	0.213678	0.147585	0.206352	0.258231	0.234954	0.191883	0.212724	0.252861	0.246103	0.223608	0.144301	0.186199	0.260529	0.244588	0.196859	0.205873	0.23647	0.179552
Tuva (15)	0.0604188	0.0618842	0.0613272	0.056874	0.0543712	0.0748099	0.0676523	0.0944777	0.0488344	0.103974	0.121847	0.0875475	0.0544938	0.126131	0.0521074	0.0309662	0.0902421	0.0375875	0.0455275	0.0649841	0.0638053	0.0610101	0.0690015	0.078274	0.0605134	0.255261	0.0490089	0.112784	0.111615	0.113441	0.141091
